# Supplementary material for: Quantitative glycoproteomics analysis identifies novel FUT8 targets and signaling networks critical for breast cancer cell invasiveness
Source: Breast Cancer Res. 2022 Mar 18;24:21. doi: 10.1186/s13058-022-01513-3 (PMC8932202; doi:10.1186/s13058-022-01513-3)
Supplement: Supplementary file 1 — Additional file 1: Table S1. Core fucosylated FUT8 target proteins identified by comparative quantitative glycoproteomics. [file 13058_2022_1513_MOESM1_ESM.xlsx]

## Sheet: list
Accesion	Symbol	Subcellular location	Description		# AAs	MW [kDa]	SILAC ratio (FUT8-KO/MDA-MB-231)	SILAC ratio (FUT8-KO/Hs578T)
P11117	ACP2	membrane (Lysosome) / Secreted	Lysosomal acid phosphatase OS=Homo sapiens GN=ACP2 PE=1 SV=3 - [PPAL_HUMAN]		747	82.5255	0.0139368	0.0458819
Q13443	ADAM9	membrane (Plasma) / Secreted	Disintegrin and metalloproteinase domain-containing protein 9 OS=Homo sapiens GN=ADAM9 PE=1 SV=1 - [ADAM9_HUMAN]		696	81.8313	0.0222966	0.245487
O95490	ADGRL2	membrane (Plasma)	Latrophilin-2 OS=Homo sapiens GN=LPHN2 PE=1 SV=2 - [LPHN2_HUMAN]		923	103.069	0.0139368	0.0876799
Q13740	ALCAM	membrane (Plasma) / Secreted	CD166 antigen OS=Homo sapiens GN=ALCAM PE=1 SV=2 - [CD166_HUMAN]		1838	204.997	0.0139368	0.0100635
Q4KMQ2	ANO6	membrane (Plasma)	Anoctamin-6 OS=Homo sapiens GN=ANO6 PE=1 SV=2 - [ANO6_HUMAN]		1278	142.074	0.0200392	0.137697
P58335	ANTXR2	membrane (Plasma/ER/ Endosome) / Secreted	Anthrax toxin receptor 2 OS=Homo sapiens GN=ANTXR2 PE=1 SV=5 - [ANTR2_HUMAN]		480	53.73	0.0139368	0.0100635
Q9HDC9	APMAP	membrane (Plasma/ER)	Adipocyte plasma membrane-associated protein OS=Homo sapiens GN=APMAP PE=1 SV=2 - [APMAP_HUMAN]		253	27.9992	0.115662	0.135385
Q12797	ASPH	membrane (Plasma/ER)	Aspartyl/asparaginyl beta-hydroxylase OS=Homo sapiens GN=ASPH PE=1 SV=3 - [ASPH_HUMAN]		655	71.7991	0.0139368	0.0340453
P54709	ATP1B3	membrane (Plasma)	Sodium/potassium-transporting ATPase subunit beta-3 OS=Homo sapiens GN=ATP1B3 PE=1 SV=1 - [AT1B3_HUMAN]		1429	158.432	0.0139368	0.0100635
Q9Y487	ATP6V0A2	membrane (Plasma/ Endosome)	V-type proton ATPase 116 kDa subunit a isoform 2 OS=Homo sapiens GN=ATP6V0A2 PE=1 SV=2 - [VPP2_HUMAN]		1380	152.835	0.0139368	0.0203854
O75882	ATRN	membrane (Plasma) / Secreted	Attractin OS=Homo sapiens GN=ATRN PE=1 SV=2 - [ATRN_HUMAN]		1529	169.759	0.0559282	0.399379
P30530	AXL	membrane (Plasma)	Tyrosine-protein kinase receptor UFO OS=Homo sapiens GN=AXL PE=1 SV=3 - [UFO_HUMAN]		931	105.741	0.262967	0.118178
P50895	BCAM	membrane (Plasma)	Basal cell adhesion molecule OS=Homo sapiens GN=BCAM PE=1 SV=2 - [BCAM_HUMAN]		1459	163.244	0.0139368	0.0297163
P35613	BSG	membrane (Plasma)	Basigin OS=Homo sapiens GN=BSG PE=1 SV=2 - [BASI_HUMAN]		669	76.0485	0.0139368	0.0100635
P54289	CACNA2D1	membrane (Plasma)	Voltage-dependent calcium channel subunit alpha-2/delta-1 OS=Homo sapiens GN=CACNA2D1 PE=1 SV=3 - [CA2D1_HUMAN]		1210	134.19	0.0139368	0.0100635
Q5ZPR3	CD276	membrane (Plasma)	CD276 antigen OS=Homo sapiens GN=CD276 PE=1 SV=1 - [CD276_HUMAN]		562	62.8759	0.0139368	0.0100635
P16070	CD44	membrane (Plasma)	CD44 antigen OS=Homo sapiens GN=CD44 PE=1 SV=3 - [CD44_HUMAN]		860	95.3136	0.0139368	0.159973
Q08722	CD47	membrane (Plasma)	Leukocyte surface antigen CD47 OS=Homo sapiens GN=CD47 PE=1 SV=1 - [CD47_HUMAN]		2386	262.46	0.0139368	0.0100635
P13987	CD59	membrane (Plasma/Golgi/ER) / Secreted	CD59 glycoprotein OS=Homo sapiens GN=CD59 PE=1 SV=1 - [CD59_HUMAN]		760	84.8179	0.0139368	0.0100635
P08962	CD63	membrane (Plasma/ Endosome/Lysosome)	CD63 antigen OS=Homo sapiens GN=CD63 PE=1 SV=2 - [CD63_HUMAN]		536	59.6782	0.0139368	0.0100635
P48960	CD97	membrane (Plasma)	CD97 antigen OS=Homo sapiens GN=CD97 PE=1 SV=4 - [CD97_HUMAN]		253	27.6432	0.0139368	0.0100635
P55285	CDH6	membrane (Plasma)	Cadherin-6 OS=Homo sapiens GN=CDH6 PE=1 SV=1 - [CADH6_HUMAN]		532	57.789	0.0139368	0.0100635
Q9H6B4	CLMP	membrane (Plasma)	CXADR-like membrane protein OS=Homo sapiens GN=CLMP PE=1 SV=1 - [CLMP_HUMAN]		798	88.357	0.0139368	0.034464
O96005	CLPTM1	membrane (Plasma)	Cleft lip and palate transmembrane protein 1 OS=Homo sapiens GN=CLPTM1 PE=1 SV=1 - [CLPT1_HUMAN]		1048	115.964	0.0139368	0.109884
Q96KA5	CLPTM1L	membrane	Cleft lip and palate transmembrane protein 1-like protein OS=Homo sapiens GN=CLPTM1L PE=1 SV=1 - [CLP1L_HUMAN]		524	58.0739	0.0212596	0.114517
O75976	CPD	membrane (Plasma)	Carboxypeptidase D OS=Homo sapiens GN=CPD PE=1 SV=2 - [CBPD_HUMAN]		556	63.0712	0.0139368	0.102617
P53634	CTSC	membrane (Golgi)	Dipeptidyl peptidase 1 OS=Homo sapiens GN=CTSC PE=1 SV=2 - [CATC_HUMAN]		1170	129.3	0.0139368	0.258544
Q14126	DSG2	membrane (Plasma)	Desmoglein-2 OS=Homo sapiens GN=DSG2 PE=1 SV=2 - [DSG2_HUMAN]		630	67.9517	0.0139368	0.0100635
P42892	ECE1	membrane (Plasma/ Endosome/Lysosome)	Endothelin-converting enzyme 1 OS=Homo sapiens GN=ECE1 PE=1 SV=2 - [ECE1_HUMAN]		1049	114.465	0.0139368	0.178993
O43854	EDIL3	Secreted	EGF-like repeat and discoidin I-like domain-containing protein 3 OS=Homo sapiens GN=EDIL3 PE=1 SV=1 - [EDIL3_HUMAN]		238	25.6191	0.0316549	0.0100635
P00533	EGFR	membrane (Plasma/Golgi/ER/ Endosome/Nucleus) / Secreted	Epidermal growth factor receptor OS=Homo sapiens GN=EGFR PE=1 SV=2 - [EGFR_HUMAN]		1907	212.744	0.0139368	0.0361155
Q6PCB8	EMB	membrane (Plasma)	Embigin OS=Homo sapiens GN=EMB PE=1 SV=1 - [EMB_HUMAN]		1609	177.489	0.0139368	0.0950761
P29317	EPHA2	membrane (Plasma)	Ephrin type-A receptor 2 OS=Homo sapiens GN=EPHA2 PE=1 SV=2 - [EPHA2_HUMAN]		423	48.3135	0.113348	0.0569808
P13726	F3	membrane (Plasma) / Secreted	Tissue factor OS=Homo sapiens GN=F3 PE=1 SV=1 - [TF_HUMAN]		417	44.8538	0.0139368	0.0243163
Q8TBP5	FAM174A	membrane	Membrane protein FAM174A OS=Homo sapiens GN=FAM174A PE=2 SV=1 - [F174A_HUMAN]		2491	274.199	0.0139368	0.0100635
Q9H0X4	FAM234A	membrane	Protein ITFG3 OS=Homo sapiens GN=ITFG3 PE=1 SV=1 - [ITFG3_HUMAN]		410	44.9323	0.183232	0.207581
Q14517	FAT1	membrane (Plasma)	Protocadherin Fat 1 OS=Homo sapiens GN=FAT1 PE=1 SV=2 - [FAT1_HUMAN]		534	61.011	0.0139368	0.36747
P02751	FN1	Secreted	Fibronectin OS=Homo sapiens GN=FN1 PE=1 SV=4 - [FINC_HUMAN]		295	33.0468	0.0139368	0.0672657
Q12841	FSTL1	Secreted	Follistatin-related protein 1 OS=Homo sapiens GN=FSTL1 PE=1 SV=1 - [FSTL1_HUMAN]		128	14.1678	0.0139368	0.028295
Q7Z7M9	GALNT5	membrane (Golgi)	Polypeptide N-acetylgalactosaminyltransferase 5 OS=Homo sapiens GN=GALNT5 PE=1 SV=1 - [GALT5_HUMAN]		803	92.4113	0.0139368	0.117613
P04062	GBA	membrane (Lysosome)	Glucosylceramidase OS=Homo sapiens GN=GBA PE=1 SV=3 - [GLCM_HUMAN]		417	45.2738	0.0139368	0.0124812
P16278	GLB1	Lysosome	Beta-galactosidase OS=Homo sapiens GN=GLB1 PE=1 SV=2 - [BGAL_HUMAN]		552	62.042	0.183288	0.107577
Q92896	GLG1	membrane (Plasma/Golgi)	Golgi apparatus protein 1 OS=Homo sapiens GN=GLG1 PE=1 SV=2 - [GSLG1_HUMAN]		742	81.4874	0.0139368	0.036048
Q8WWB7	GLMP	membrane (Lysosome)	Glycosylated lysosomal membrane protein OS=Homo sapiens GN=GLMP PE=2 SV=1 - [GLMP_HUMAN]		677	76.0266	0.0139368	0.0100635
P15586	GNS	Lysosome	N-acetylglucosamine-6-sulfatase OS=Homo sapiens GN=GNS PE=1 SV=3 - [GNS_HUMAN]		1181	129.214	0.0773618	0.0402685
O00461	GOLIM4	membrane (Golgi/Endosome)	Golgi integral membrane protein 4 OS=Homo sapiens GN=GOLIM4 PE=1 SV=1 - [GOLI4_HUMAN]		799	87.9962	0.0139368	0.0198829
Q8NBJ4	GOLM1	membrane (Plasma/Golgi)	Golgi membrane protein 1 OS=Homo sapiens GN=GOLM1 PE=1 SV=1 - [GOLM1_HUMAN]		277	30.9734	0.0139368	0.0100635
P28799	GRN	Secreted	Granulins OS=Homo sapiens GN=GRN PE=1 SV=2 - [GRN_HUMAN]		1130	126.526	0.0139368	0.0100635
Q9ULI3	HEG1	membrane (Plasma) / Secreted	Protein HEG homolog 1 OS=Homo sapiens GN=HEG1 PE=1 SV=3 - [HEG1_HUMAN]		1445	161.901	0.0139368	0.0100635
P07686	HEXB	Lysosome	Beta-hexosaminidase subunit beta OS=Homo sapiens GN=HEXB PE=1 SV=3 - [HEXB_HUMAN]		2201	240.7	0.362937	0.183428
Q8TCT9	HM13	membrane (Plasma/ER)	Minor histocompatibility antigen H13 OS=Homo sapiens GN=HM13 PE=1 SV=1 - [HM13_HUMAN]		1051	116.538	0.0512287	0.14129
P14625	HSP90B1	ER	Endoplasmin OS=Homo sapiens GN=HSP90B1 PE=1 SV=1 - [ENPL_HUMAN]		593	63.4998	0.0139368	0.0100635
Q9Y4L1	HYOU1	ER	Hypoxia up-regulated protein 1 OS=Homo sapiens GN=HYOU1 PE=1 SV=1 - [HYOU1_HUMAN]		976	108.197	0.0941704	0.450372
P11717	IGF2R	membrane (Plasma/Golgi/Lysosme) / Secreted	Cation-independent mannose-6-phosphate receptor OS=Homo sapiens GN=IGF2R PE=1 SV=3 - [MPRI_HUMAN]		894	98.273	0.0139368	0.15583
Q70UQ0	IKBIP	membrane (ER)	Inhibitor of nuclear factor kappa-B kinase-interacting protein OS=Homo sapiens GN=IKBIP PE=1 SV=1 - [IKIP_HUMAN]		629	67.5941	0.0139368	0.15076
P40189	IL6ST	membrane (Plasma) / Secreted	Interleukin-6 receptor subunit beta OS=Homo sapiens GN=IL6ST PE=1 SV=2 - [IL6RB_HUMAN]		385	42.1741	0.124669	0.0338824
Q9NX62	IMPAD1	membrane (Golgi)	Inositol monophosphatase 3 OS=Homo sapiens GN=IMPAD1 PE=1 SV=1 - [IMPA3_HUMAN]		399	45.3897	0.0139368	0.0100635
P56199	ITGA1	membrane (Plasma)	Integrin alpha-1 OS=Homo sapiens GN=ITGA1 PE=1 SV=2 - [ITA1_HUMAN]		918	103.471	0.0139368	0.117803
P17301	ITGA2	membrane (Plasma)	Integrin alpha-2 OS=Homo sapiens GN=ITGA2 PE=1 SV=1 - [ITA2_HUMAN]		770	87.1082	0.0633199	0.0100635
P26006	ITGA3	membrane (Plasma)	Integrin alpha-3 OS=Homo sapiens GN=ITGA3 PE=1 SV=5 - [ITA3_HUMAN]		835	91.8091	0.247956	0.172089
P08648	ITGA5	membrane (Plasma)	Integrin alpha-5 OS=Homo sapiens GN=ITGA5 PE=1 SV=2 - [ITA5_HUMAN]		219	24.96	0.0139368	0.0100635
P23229	ITGA6	membrane (Plasma)	Integrin alpha-6 OS=Homo sapiens GN=ITGA6 PE=1 SV=5 - [ITA6_HUMAN]		628	67.3626	0.0139368	0.300943
P06756	ITGAV	membrane (Plasma)	Integrin alpha-V OS=Homo sapiens GN=ITGAV PE=1 SV=2 - [ITAV_HUMAN]		306	34.1713	0.0139368	0.0607405
P05556	ITGB1	membrane (Plasma)	Integrin beta-1 OS=Homo sapiens GN=ITGB1 PE=1 SV=2 - [ITB1_HUMAN]		463	51.8203	0.0139368	0.0639181
P18084	ITGB5	membrane (Plasma)	Integrin beta-5 OS=Homo sapiens GN=ITGB5 PE=1 SV=1 - [ITB5_HUMAN]		180	20.3102	0.0139368	0.0870778
P78504	JAG1	membrane (Plasma)	Protein jagged-1 OS=Homo sapiens GN=JAG1 PE=1 SV=3 - [JAG1_HUMAN]		1103	124.49	0.0139368	0.117919
P11047	LAMC1	Secreted	Laminin subunit gamma-1 OS=Homo sapiens GN=LAMC1 PE=1 SV=3 - [LAMC1_HUMAN]		279	31.4921	0.0139368	0.371248
P11279	LAMP1	membrane (Plasma/ER/ Endosome)	Lysosome-associated membrane glycoprotein 1 OS=Homo sapiens GN=LAMP1 PE=1 SV=3 - [LAMP1_HUMAN]		493	54.7045	0.0139368	0.0100635
P13473	LAMP2	membrane (Plasma/ER/ Endosome)	Lysosome-associated membrane glycoprotein 2 OS=Homo sapiens GN=LAMP2 PE=1 SV=2 - [LAMP2_HUMAN]		790	88.2542	0.0139368	0.0100635
P01130	LDLR	membrane (Plasma/Endosome/Lysosome)	Low-density lipoprotein receptor OS=Homo sapiens GN=LDLR PE=1 SV=1 - [LDLR_HUMAN]		1179	130.765	0.0139368	0.0100635
Q99538	LGMN	Lysosome	Legumain OS=Homo sapiens GN=LGMN PE=1 SV=1 - [LGMN_HUMAN]		489	53.6321	0.0168832	0.110803
P38571	LIPA	Lysosome	Lysosomal acid lipase/cholesteryl ester hydrolase OS=Homo sapiens GN=LIPA PE=1 SV=2 - [LICH_HUMAN]		1218	133.709	0.0139368	0.189996
Q9UIQ6	LNPEP	membrane (Plasma) / Secreted	Leucyl-cystinyl aminopeptidase OS=Homo sapiens GN=LNPEP PE=1 SV=3 - [LCAP_HUMAN]		937	104.215	0.0139368	0.0792665
Q07954	LRP1	membrane (Plasma/ Lysosome)	Prolow-density lipoprotein receptor-related protein 1 OS=Homo sapiens GN=LRP1 PE=1 SV=2 - [LRP1_HUMAN]		335	36.9533	0.0139368	0.202667
Q7Z4F1	LRP10	membrane	Low-density lipoprotein receptor-related protein 10 OS=Homo sapiens GN=LRP10 PE=1 SV=2 - [LRP10_HUMAN]		2471	265.226	0.0194482	0.0967275
P20645	M6PR	membrane (Plasma/Golgi/Lysosme)	Cation-dependent mannose-6-phosphate receptor OS=Homo sapiens GN=M6PR PE=1 SV=1 - [MPRD_HUMAN]		4544	504.276	0.0139368	0.0100635
Q16706	MAN2A1	membrane (Golgi)	Alpha-mannosidase 2 OS=Homo sapiens GN=MAN2A1 PE=1 SV=2 - [MA2A1_HUMAN]		387	43.0955	0.0139368	0.0100635
P08581	MET	membrane (Plasma) / Secreted	Hepatocyte growth factor receptor OS=Homo sapiens GN=MET PE=1 SV=4 - [MET_HUMAN]		323	35.1907	0.0139368	0.143426
Q08431	MFGE8	membrane (Plasma) / Secreted	Lactadherin OS=Homo sapiens GN=MFGE8 PE=1 SV=2 - [MFGM_HUMAN]		340	39.0501	0.0139368	0.0124162
Q3V5L5	MGAT5B	membrane (Golgi)	Alpha-1,6-mannosylglycoprotein 6-beta-N-acetylglucosaminyltransferase B OS=Homo sapiens GN=MGAT5B PE=1 SV=2 - [MGT5B_HUMAN]		1279	139.64	0.0139368	0.0100635
Q29983	MICA	membrane (Plasma)	MHC class I polypeptide-related sequence A OS=Homo sapiens GN=MICA PE=1 SV=1 - [MICA_HUMAN]		758	85.8095	0.0139368	0.0100635
Q29980	MICB	membrane (Plasma)	MHC class I polypeptide-related sequence B OS=Homo sapiens GN=MICB PE=1 SV=1 - [MICB_HUMAN]		308	34.9629	0.0139368	0.0100635
Q9UBG0	MRC2	membrane	C-type mannose receptor 2 OS=Homo sapiens GN=MRC2 PE=1 SV=2 - [MRC2_HUMAN]		1070	118.317	0.0139368	0.0973329
Q92542	NCSTN	membrane (Endosome/Lysosome)	Nicastrin OS=Homo sapiens GN=NCSTN PE=1 SV=2 - [NICA_HUMAN]		819	90.4971	0.486559	0.167785
Q7Z3B1	NEGR1	membrane (Plasma)	Neuronal growth regulator 1 OS=Homo sapiens GN=NEGR1 PE=1 SV=3 - [NEGR1_HUMAN]		420	46.0028	0.0139368	0.107112
Q04721	NOTCH2	membrane (Plasma/Golgi/ER)	Neurogenic locus notch homolog protein 2 OS=Homo sapiens GN=NOTCH2 PE=1 SV=3 - [NOTC2_HUMAN]		583	65.0611	0.0139368	0.407516
O15118	NPC1	membrane (Plasma/Endosome/Lysosome)	Niemann-Pick C1 protein OS=Homo sapiens GN=NPC1 PE=1 SV=2 - [NPC1_HUMAN]		478	54.2555	0.0174502	0.0681519
Q9Y639	NPTN	membrane (Plasma)	Neuroplastin OS=Homo sapiens GN=NPTN PE=1 SV=2 - [NPTN_HUMAN]		1118	122.218	0.0139368	0.0100635
O14786	NRP1	membrane (Plasma/mitochodria) / Secreted	Neuropilin-1 OS=Homo sapiens GN=NRP1 PE=1 SV=3 - [NRP1_HUMAN]		4588	505.958	0.0139368	0.122741
P21589	NT5E	membrane (Plasma)	5'-nucleotidase OS=Homo sapiens GN=NT5E PE=1 SV=1 - [5NTD_HUMAN]				0.0839087	0.0100635
Q99650	OSMR	membrane (Plasma)	Oncostatin-M-specific receptor subunit beta OS=Homo sapiens GN=OSMR PE=1 SV=1 - [OSMR_HUMAN]		492	54.1772	0.0139368	0.180296
Q32P28	P3H1	Secreted	Prolyl 3-hydroxylase 1 OS=Homo sapiens GN=LEPRE1 PE=1 SV=2 - [P3H1_HUMAN]		541	56.5623	0.395538	0.326743
P13674	P4HA1	ER	Prolyl 4-hydroxylase subunit alpha-1 OS=Homo sapiens GN=P4HA1 PE=1 SV=2 - [P4HA1_HUMAN]		1144	131.057	0.0139368	0.0100635
Q92508	PIEZO1	membrane (Plasma/ER)	Piezo-type mechanosensitive ion channel component 1 OS=Homo sapiens GN=PIEZO1 PE=1 SV=4 - [PIEZ1_HUMAN]		383	42.6191	0.0139368	0.0247578
O95427	PIGN	membrane (Plasma/ER)	GPI ethanolamine phosphate transferase 1 OS=Homo sapiens GN=PIGN PE=1 SV=1 - [PIGN_HUMAN]		383	42.8882	0.0139368	0.0100635
Q969N2	PIGT	membrane (ER)	GPI transamidase component PIG-T OS=Homo sapiens GN=PIGT PE=1 SV=1 - [PIGT_HUMAN]		736	83.3411	0.0767977	0.171614
Q03405	PLAUR	membrane (Plasma/ER) / Secreted	Urokinase plasminogen activator surface receptor OS=Homo sapiens GN=PLAUR PE=1 SV=1 - [UPAR_HUMAN]		910	106.096	0.0139368	0.068319
Q8NHP8	PLBD2	Lysosome	Putative phospholipase B-like 2 OS=Homo sapiens GN=PLBD2 PE=1 SV=2 - [PLBL2_HUMAN]		534	57.1995	0.0155099	0.360544
Q8IV08	PLD3	membrane (ER/Golgi/Endosome/Lysosome)	Phospholipase D3 OS=Homo sapiens GN=PLD3 PE=1 SV=1 - [PLD3_HUMAN]		327	36.8577	0.0139368	0.0464619
P55058	PLTP	Secreted	Phospholipid transfer protein OS=Homo sapiens GN=PLTP PE=1 SV=1 - [PLTP_HUMAN]		698	77.4796	0.0139368	0.0100635
Q9UIW2	PLXNA1	membrane (Plasma)	Plexin-A1 OS=Homo sapiens GN=PLXNA1 PE=1 SV=3 - [PLXA1_HUMAN]		915	103.942	0.0139368	0.0723904
O15031	PLXNB2	membrane (Plasma)	Plexin-B2 OS=Homo sapiens GN=PLXNB2 PE=1 SV=3 - [PLXB2_HUMAN]		350	39.285	0.0139368	0.0850066
Q8NBL1	POGLUT1	ER	Protein O-glucosyltransferase 1 OS=Homo sapiens GN=POGLUT1 PE=1 SV=1 - [PGLT1_HUMAN]		354	38.6943	0.0139368	0.262173
P50897	PPT1	Lysosome/ Secreted	Palmitoyl-protein thioesterase 1 OS=Homo sapiens GN=PPT1 PE=1 SV=1 - [PPT1_HUMAN]		713	76.1447	0.0139368	0.0100635
P04156	PRNP	membrane (Plasma)	Major prion protein OS=Homo sapiens GN=PRNP PE=1 SV=1 - [PRIO_HUMAN]		940	106.199	0.0139875	0.0356183
P07602	PSAP	membrane (Plasma/Lysosme) / Secreted	Prosaposin OS=Homo sapiens GN=PSAP PE=1 SV=2 - [SAP_HUMAN]		490	54.6705	0.0139368	0.0100635
Q13308	PTK7	membrane (Plasma)	Inactive tyrosine-protein kinase 7 OS=Homo sapiens GN=PTK7 PE=1 SV=2 - [PTK7_HUMAN]		706	80.0705	0.0139368	0.162429
P10586	PTPRF	membrane (Plasma)	Receptor-type tyrosine-protein phosphatase F OS=Homo sapiens GN=PTPRF PE=1 SV=2 - [PTPRF_HUMAN]		401	45.3058	0.0139368	0.0290308
P23470	PTPRG	membrane (Plasma)	Receptor-type tyrosine-protein phosphatase gamma OS=Homo sapiens GN=PTPRG PE=1 SV=4 - [PTPRG_HUMAN]		392	46.1593	0.0139368	0.0100635
P53801	PTTG1IP	membrane	Pituitary tumor-transforming gene 1 protein-interacting protein OS=Homo sapiens GN=PTTG1IP PE=1 SV=1 - [PTTG_HUMAN]		589	65.43	0.0139368	0.0100635
P15151	PVR	membrane (Plasma) / Secreted	Poliovirus receptor OS=Homo sapiens GN=PVR PE=1 SV=2 - [PVR_HUMAN]		190	19.9412	0.0139368	0.0100635
O00391	QSOX1	membrane (Golgi) / Secreted	Sulfhydryl oxidase 1 OS=Homo sapiens GN=QSOX1 PE=1 SV=3 - [QSOX1_HUMAN]		377	41.4616	0.0139368	0.0100635
Q6ZRP7	QSOX2	membrane (Plasma/Golgi/Nucleus) / Secreted	Sulfhydryl oxidase 2 OS=Homo sapiens GN=QSOX2 PE=1 SV=3 - [QSOX2_HUMAN]		406	43.8362	0.0139368	0.0100635
Q01973	ROR1	membrane (Plasma)	Tyrosine-protein kinase transmembrane receptor ROR1 OS=Homo sapiens GN=ROR1 PE=1 SV=2 - [ROR1_HUMAN]		2521	286.605	0.0139368	0.169122
Q12770	SCAP	membrane (ER/Golgi)	Sterol regulatory element-binding protein cleavage-activating protein OS=Homo sapiens GN=SCAP PE=1 SV=4 - [SCAP_HUMAN]		709	78.3615	0.0139368	0.0100635
Q14108	SCARB2	membrane (Plasma/ER/Golgi/Endosome/Lysosome)	Lysosome membrane protein 2 OS=Homo sapiens GN=SCARB2 PE=1 SV=2 - [SCRB2_HUMAN]		1179	134.464	0.0139368	0.0766282
Q15758	SLC1A5	membrane (Plasma)	Neutral amino acid transporter B(0) OS=Homo sapiens GN=SLC1A5 PE=1 SV=2 - [AAAT_HUMAN]		578	65.6579	0.0139368	0.153104
Q15043	SLC39A14	membrane (Plasma/Endosome/Lysosome)	Zinc transporter ZIP14 OS=Homo sapiens GN=SLC39A14 PE=1 SV=3 - [S39AE_HUMAN]		360	39.8599	0.015974	0.0100635
P08195	SLC3A2	membrane (Plasma/ Lysosome)	4F2 cell-surface antigen heavy chain OS=Homo sapiens GN=SLC3A2 PE=1 SV=3 - [4F2_HUMAN]		538	62.189	0.0139368	0.0100635
Q8IWA5	SLC44A2	membrane (Plasma/ Lysosome)	Choline transporter-like protein 2 OS=Homo sapiens GN=SLC44A2 PE=1 SV=3 - [CTL2_HUMAN]		1159	128.071	0.0139368	0.0100635
P30825	SLC7A1	membrane (Plasma)	High affinity cationic amino acid transporter 1 OS=Homo sapiens GN=SLC7A1 PE=1 SV=1 - [CTR1_HUMAN]		831	92.0095	0.0139368	0.0100635
O94813	SLIT2	membrane (Plasma) / Secreted	Slit homolog 2 protein OS=Homo sapiens GN=SLIT2 PE=1 SV=1 - [SLIT2_HUMAN]		433	49.3794	0.0139368	0.0100635
Q96PQ0	SORCS2	membrane (Plasma/ Endosome)	VPS10 domain-containing receptor SorCS2 OS=Homo sapiens GN=SORCS2 PE=1 SV=3 - [SORC2_HUMAN]		979	110.438	0.0139368	0.151043
Q99523	SORT1	membrane (Plasma/ER/Golgi/Endosome/Lysosome/Nucleus)	Sortilin OS=Homo sapiens GN=SORT1 PE=1 SV=3 - [SORT_HUMAN]		235	27.2602	0.0139368	0.0313785
Q11201	ST3GAL1	membrane (Golgi) / Secreted	CMP-N-acetylneuraminate-beta-galactosamide-alpha-2,3-sialyltransferase 1 OS=Homo sapiens GN=ST3GAL1 PE=2 SV=1 - [SIA4A_HUMAN]		523	57.5079	0.0139368	0.0118542
Q9P273	TENM3	membrane (Plasma)	Teneurin-3 OS=Homo sapiens GN=TENM3 PE=2 SV=3 - [TEN3_HUMAN]		552	59.6221	0.0139368	0.346107
P02786	TFRC	membrane (Plasma/ Endosome) / Secreted	Transferrin receptor protein 1 OS=Homo sapiens GN=TFRC PE=1 SV=2 - [TFR1_HUMAN]		373	41.2552	0.345698	0.0888134
P07996	THBS1	membrane (Plasma) / Secreted	Thrombospondin-1 OS=Homo sapiens GN=THBS1 PE=1 SV=2 - [TSP1_HUMAN]		416	46.4509	0.0205578	0.311419
P49755	TMED10	membrane (Plasma/Golgi/ER)	Transmembrane emp24 domain-containing protein 10 OS=Homo sapiens GN=TMED10 PE=1 SV=2 - [TMEDA_HUMAN]		274	31.1076	0.123197	0.0100635
Q9Y3B3	TMED7	membrane (Golgi/ER)	Transmembrane emp24 domain-containing protein 7 OS=Homo sapiens GN=TMED7 PE=1 SV=2 - [TMED7_HUMAN]		359	38.657	0.0324088	0.0100635
Q9BVK6	TMED9	membrane (Golgi/ER)	Transmembrane emp24 domain-containing protein 9 OS=Homo sapiens GN=TMED9 PE=1 SV=2 - [TMED9_HUMAN]		2699	300.76	0.0139368	0.0100635
Q9NUM4	TMEM106B	membrane (Endosome/Lysosome)	Transmembrane protein 106B OS=Homo sapiens GN=TMEM106B PE=1 SV=2 - [T106B_HUMAN]		1479	166.568	0.142564	0.0388061
Q9UHN6	TMEM2	membrane (Plasma)	Transmembrane protein 2 OS=Homo sapiens GN=TMEM2 PE=1 SV=1 - [TMEM2_HUMAN]		1383	154.276	0.145471	0.078294
Q6ZXV5	TMTC3	membrane/ER	Transmembrane and TPR repeat-containing protein 3 OS=Homo sapiens GN=TMTC3 PE=1 SV=2 - [TMTC3_HUMAN]		1025	117.274	0.0139368	0.0100635
P24821	TNC	ER/ Secreted	Tenascin OS=Homo sapiens GN=TNC PE=1 SV=3 - [TENA_HUMAN]		1896	210.933	0.0139368	0.0100635
O75509	TNFRSF21	membrane (Plasma)	Tumor necrosis factor receptor superfamily member 21 OS=Homo sapiens GN=TNFRSF21 PE=1 SV=1 - [TNR21_HUMAN]		1381	147.369	0.274676	0.127237
Q13641	TPBG	membrane (Plasma)	Trophoblast glycoprotein OS=Homo sapiens GN=TPBG PE=1 SV=1 - [TPBG_HUMAN]		224	25.1556	0.0139368	0.0452064
O60637	TSPAN3	membrane (Plasma)	Tetraspanin-3 OS=Homo sapiens GN=TSPAN3 PE=2 SV=1 - [TSN3_HUMAN]		856	98.0183	0.0139368	0.0499526
Q9C0H2	TTYH3	membrane (Plasma)	Protein tweety homolog 3 OS=Homo sapiens GN=TTYH3 PE=1 SV=3 - [TTYH3_HUMAN]		999	111.266	0.0139368	0.0100635
Q96J42	TXNDC15	membrane (Plasma)	Thioredoxin domain-containing protein 15 OS=Homo sapiens GN=TXNDC15 PE=1 SV=1 - [TXD15_HUMAN]		398	44.3595	0.135164	0.37038
