# Supplementary material for: Quantitative glycoproteomics analysis identifies novel FUT8 targets and signaling networks critical for breast cancer cell invasiveness
Source: Breast Cancer Res. 2022 Mar 18;24:21. doi: 10.1186/s13058-022-01513-3 (PMC8932202; doi:10.1186/s13058-022-01513-3)
Supplement: Supplementary file 7 — Additional file 7: Table S3. List of identified core fucosylated glycopeptides for IL6ST, integrin αv, and integrin β5. [file 13058_2022_1513_MOESM7_ESM.xlsx]

## Sheet: 工作表1
List of identified core-fucosylated glycopeptides for IL6ST
N-glyco Site	Peptide sequence	Glycan Composition	Observed m/z	z	RT	Score
83	K.EQYTIINR.T	HexNAc(3)Hex(4)Fuc(1)	1220.53	2	17.38	212.6
131	K.NLSCIVNEGKK.M	HexNAc(3)Hex(3)Fuc(1)	835.04	3	13.23	352.2
157	R.ETHLETNFTLK.S	HexNAc(3)Hex(3)Fuc(1)	858.72	3	19.76	762.9
	R.ETHLETNFTLK.S	HexNAc(4)Hex(3)Fuc(1)	926.41	3	19.65	816.4
	R.ETHLETNFTLK.S	HexNAc(4)Hex(4)Fuc(1)	980.43	3	19.51	517.1
	R.ETHLETNFTLK.S	HexNAc(5)Hex(3)Fuc(1)	994.1	3	19.6	470.8
	R.ETHLETNFTLK.S	HexNAc(4)Hex(5)Fuc(1)	1034.45	3	19.44	697.8
	R.ETHLETNFTLK.S	HexNAc(5)Hex(4)Fuc(1)	1048.12	3	19.6	486
	R.CEWDGGRETHLETNFTLK.S	HexNAc(5)Hex(6)Fuc(1)	1082.45	4	22.78	332.6
227	K.VKPNPPHNLSVINSEELSSILK.L	HexNAc(2)Hex(4)Fuc(1)	904.69	4	27.74	946.6
	K.VKPNPPHNLSVINSEELSSILK.L	HexNAc(2)Hex(5)Fuc(1)	945.21	4	27.55	985.8
	K.VKPNPPHNLSVINSEELSSILK.L	HexNAc(3)Hex(3)Fuc(1)	914.95	4	27.8	858.8
	K.VKPNPPHNLSVINSEELSSILK.L	HexNAc(3)Hex(4)Fuc(1)	955.71	4	27.65	496.7
	K.VKPNPPHNLSVINSEELSSILK.L	HexNAc(4)Hex(3)Fuc(1)	965.72	4	27.53	643.1
	K.VKPNPPHNLSVINSEELSSILK.L	HexNAc(5)Hex(3)Fuc(1)	1016.49	4	27.66	608.6
	K.VKPNPPHNLSVINSEELSSILK.L	HexNAc(4)Hex(5)Fuc(1)	1046.75	4	27.51	527.3
	K.VKPNPPHNLSVINSEELSSILK.L	HexNAc(5)Hex(4)Fuc(1)	1057	4	27.58	548.7
	K.VKPNPPHNLSVINSEELSSILK.L	HexNAc(5)Hex(5)Fuc(1)	1097.52	4	27.35	711.1
	K.VKPNPPHNLSVINSEELSSILK.L	HexNAc(5)Hex(6)Fuc(1)	1138.03	4	27.3	595.4
	K.VKPNPPHNLSVINSEELSSILK.L	HexNAc(6)Hex(6)Fuc(1)	1188.55	4	27.12	607.6
	K.VKPNPPHNLSVINSEELSSILK.L	HexNAc(5)Hex(6)Fuc(1)NeuAc(1)	1210.8	4	30.41	435.4
	K.VKPNPPHNLSVINSEELSSILK.L	HexNAc(7)Hex(7)Fuc(1)	1279.83	4	27.17	364.2
	K.VKPNPPHNLSVINSEELSSILK.L	HexNAc(6)Hex(7)Fuc(1)NeuAc(1)	1301.84	4	29.97	416.9
379	K.SHLQNYTVNATK.L	HexNAc(3)Hex(3)Fuc(1)	873.06	3	11.47	299.1
390	K.LTVNLTNDR.Y	HexNAc(2)Hex(4)Fuc(1)	1123.5	2	18.08	584.1
	K.LTVNLTNDR.Y	HexNAc(2)Hex(5)Fuc(1)	1204.52	2	17.93	336.8
	K.LTVNLTNDR.Y	HexNAc(3)Hex(4)Fuc(1)	1225.04	2	17.98	468.1
	K.LTVNLTNDR.Y	HexNAc(4)Hex(3)Fuc(1)	1245.55	2	18.07	322
564	R.TIIGNETAVNVDSSHTEYTLSSLTSDTLYMVR.M	HexNAc(5)Hex(3)Fuc(1)	1292.08	4	38.62	986.9
	K.LTVNLTNDR.Y	HexNAc(4)Hex(3)Fuc(1)	1245.55	2	18.07	322
564	R.TIIGNETAVNVDSSHTEYTLSSLTSDTLYMVR.M	HexNAc(5)Hex(3)Fuc(1)	1292.08	4	38.62	986.9
The N-linked glycosylation site is marked in bold in the peptide sequence. (z: peptide charge, RT: retention time of LC/MS/MS)
List of identified core-fucosylated glycopeptides for integrin αv
N-glyco Site	Peptide sequence	Glycan Composition	Observed m/z	z	RT	Score
74	K.ANTTQPGIVEGGQVLK.C	HexNAc(3)Hex(3)Fuc(1)	951.78	3	20.03	574.2
	K.ANTTQPGIVEGGQVLK.C	HexNAc(4)Hex(3)Fuc(1)	1019.47	3	19.89	841
	K.ANTTQPGIVEGGQVLK.C	HexNAc(5)Hex(3)Fuc(1)	1087.17	3	19.76	717.6
554	R.SPSHSKNMTISR.G	HexNAc(4)Hex(3)Fuc(1)	698.06	4	6.26	367.6
615	R.TAADTTGLQPILNQFTPANISR.Q	HexNAc(4)Hex(3)Fuc(1)	944.193	4	35.57	474.29
704	R.LSCAFKTENQTR.Q	HexNAc(3)Hex(3)Fuc(1)	899.39	3	11.65	356.3
	R.LSCAFKTENQTR.Q	HexNAc(4)Hex(3)Fuc(1)	967.09	3	11.68	456.5
874	K.ISSLQTTEKNDTVAGQGERDHLITK.R	HexNAc(3)Hex(3)Fuc(1)	797.38	5	15.7	712
	K.ISSLQTTEKNDTVAGQGERDHLITK.R	HexNAc(4)Hex(3)Fuc(1)	1047.24	4	15.65	525
	K.ISSLQTTEKNDTVAGQGERDHLITK.R	HexNAc(5)Hex(3)Fuc(1)	1097.76	4	15.46	348
The N-linked glycosylation site is marked in bold in the peptide sequence. (z: peptide charge, RT: retention time of LC/MS/MS)
List of identified core-fucosylated glycopeptides for integrin β5
N-glycopeptide Site	Peptide sequence	Glycan Composition	Observed m/z	z	RT	Score
347	K.NHYMLYKNFTALIPGTTVEILDGDSK.N	HexNAc(5)Hex(4)Fuc(2)NeuAc(1)	1297.33	4	37.8	553.5
477	R.CNGSGTYVCGLCECSPGYLGTR.C	HexNAc(5)Hex(6)Fuc(1)NeuAc(1)	1223.97	4	28.08	491.4
	R.CNGSGTYVCGLCECSPGYLGTR.C	HexNAc(5)Hex(6)Fuc(1)NeuAc(3)	1369.77	4	39.91	349.9
	R.CNGSGTYVCGLCECSPGYLGTR.C	HexNAc(6)Hex(5)Fuc(1)NeuAc(1)	1234.46	4	28.11	443.9
552	R.EAEGKPLCSGRGDCSCNQCSCFESEFGKIYGPFCECDNFSCAR.N	exNAc(4)Hex(3)Fuc(1)	1316.31	5	28.85	844.4
586	K.CHAGYIGDNCNCSTDISTCR.G	HexNAc(5)Hex(3)Fuc(1)	1336.85	3	15.35	708.5
	K.CHAGYIGDNCNCSTDISTCR.G	HexNAc(4)Hex(5)Fuc(1)NeuAc(1)	1105.92	4	17.91	643.1
	K.CHAGYIGDNCNCSTDISTCR.G	HexNAc(5)Hex(6)Fuc(1)NeuAc(1)	1197.2	4	17.83	504.7
	R.NKGVLCSGHGECHCGECKCHAGYIGDNCNCSTDISTCR.G	HexNAc(6)Hex(3)Fuc(1)	1047.74	6	12.65	874.4
	R.NKGVLCSGHGECHCGECKCHAGYIGDNCNCSTDISTCR.G	HexNAc(6)Hex(7)Fuc(1)NeuAc(3)	1301.16	6	16.75	458.9
654	R.DCVECLLLHSGKPDNQTCHSLCRDEVITWVDTIVKDDQEAVLCFYK.T	HexNAc(4)Hex(3)Fuc(1)	1169.36	6	41.85	1223.9
	R.DCVECLLLHSGKPDNQTCHSLCRDEVITWVDTIVKDDQEAVLCFYK.T	HexNAc(3)Hex(6)Fuc(1)NeuAc(1)	1265.05	6	43.62	1086.1
	R.DCVECLLLHSGKPDNQTCHSLCRDEVITWVDTIVKDDQEAVLCFYK.T	HexNAc(4)Hex(5)Fuc(1)NeuAc(1)	1271.72	6	43.57	1079.7
	R.DCVECLLLHSGKPDNQTCHSLCRDEVITWVDTIVKDDQEAVLCFYK.T	HexNAc(5)Hex(6)Fuc(1)NeuAc(1)	1333.08	6	43.46	651.9
The N-linked glycosylation site is marked in bold in the peptide sequence. (z: peptide charge, RT: retention time of LC/MS/MS)
